# Supplementary material for: Targeting FAPα-expressing hepatic stellate cells overcomes resistance to antiangiogenics in colorectal cancer liver metastasis models
Source: J Clin Invest. 2022 Oct 3;132(19):e157399. doi: 10.1172/JCI157399 (PMC9525122; doi:10.1172/JCI157399)
Supplement: Supplemental table 11 [file jci-132-157399-s068.xlsx]

## Sheet: Sheet1
Supplemental Table 11. Detailed information of Supplementary Table 1
Medical record No.	Gender/Age (yr)	Date of diagnosis	Tumor type	Location	Differentiation	TNM Stage	Treatment status before surgery	Time of surgery	Morphological response before treatment	Morphological response after treatment
0000372928	male(60)	201006	Colorectal Adenocarcinoma	Rectum	Moderate	T3N0M1a	FOLFOX+Bevacizumab	201807	1	1
0000394411	male(37)	201611	Colorectal Adenocarcinoma	Transverse colon	Moderate	T3N2bM1b	Bevacizumab+FOLFIRI	201810	1/-2	1/-2
0000386202	male(58)	201712	Colorectal Adenocarcinoma	Rectum	Moderate	T3N2aM1a	FOLFOX+Bevacizumab+VC	201810	1/-1/-1	2/2/-1
0000428022	female(31)	201904	Colorectal Adenocarcinoma	Rectum	Moderate	T3N0M1a	FOLFOXIRI+Bevacizumab	201909	1	1
0000423659	female(27)	201902	Colorectal Adenocarcinoma	Transverse colon	Moderate	TxNxM1b	XELOX+Bevacizumab	201910	1	1
0000423266	female(40)	201903	Colorectal Adenocarcinoma	Rectum	Moderate	T4aN2M1a	FOLFOX+Bevacizumab	201911	1	3
0000425243	male(75)	201904	Colorectal Adenocarcinoma	Sigmoid colon	Moderate	T3N0M1a	FOLFOX+Bevacizumab	201911	1	2
0000384746	Male (45)	201707	Colorectal Adenocarcinoma	Sigmoid colon	Moderate	T3N2bM1a	FOLFIRI+Bevacizumab	201911	1	3
0000433041	female(35)	201809	Colorectal Adenocarcinoma	Ascending colon	Moderate	T3N2M1	FOLFOXIRI+Bevacizumab	201912	1	2
0000448046	Male (57)	201709	Colorectal Adenocarcinoma	Rectum	Moderate	T4N2bM1a	FOLFIRI+Bevacizumab	202002	1	1
0000441308	Male (61)	201908	Colorectal Adenocarcinoma	Rectum	Moderate	T4aN2aM1c	FOLFOX+Bevacizumab	202003	1	2
0000466647	Male (63)	202004	Colorectal Adenocarcinoma	Sigmoid colon	Moderate	T3N1bM1b	XELOX+Bevacizumab		1	2
0000443974	Male (62)	201908	Colorectal Adenocarcinoma	Rectum	Moderate	T4aN2aM1	FOLFIRI+Bevacizumab	202005	1	2
0000445104	Female(71)	201909	Colorectal Adenocarcinoma	Sigmoid colon	Moderate	T3NxM1a	CAPOX+Bevacizumab/FOLFOX+Bevacizumab	202004	1	1
0000454341	Male (63)	202012	Colorectal Adenocarcinoma	Ascending colon	Moderate	T3N0M1a	XELOX/FOLFOX+Bevacizumab	202006	1	1
0000443736	Male (60)	201908	Colorectal Adenocarcinoma	Transverse colon	Moderate	T3N1aM1b	FOLFOX+Bevacizumab+Capecitabine	202006	1	2
0000450166	Female(61)	201911	Colorectal Adenocarcinoma	Rectum	Moderate	T3N0M1a	FOLFOX+Bevacizumab/Capecitabine	202007	1	2
0000462592	Male (55)	202003	Colorectal Adenocarcinoma	Rectum	Low	T4aN2bM1a	FOLFIRI+Bevacizumab	202008	1	3
0000467848	Male (56)	202005	Colorectal Adenocarcinoma	Rectum	Moderate	T4N2bM1a	FOLFIRI+Bevacizumab	202010	1/-2	2/-3
0000464157	Male (28)	202003	Colorectal Adenocarcinoma	Rectum	Low	T3N2aM1a	XELOX/FOLFIRI+Bevacizumab	202101	1	2
0000469689	Male (48)	202005	Colorectal Adenocarcinoma	Rectum	Moderate	T3NxM1b	XELOX+Bevacizumab+FOLFIRI	202102	1	2
0000249015	Male (45)	201211	Colorectal Adenocarcinoma	Rectum	Moderate	T4N0M1c	Bevacizumab+FOLFOX	201302	2	2
0000388286	male(60)	201709	Colorectal Adenocarcinoma	Rectum	Moderate	T4aN0M1	mFOLFOX6+Bevacizumab	201808	2	3
0000403698	male(56)	201907	Colorectal Adenocarcinoma	Rectum	Moderate	T3N0M1	FOLFOX+Bevacizumab	201905	2	3
0000429218	male(56)	201903	Colorectal Adenocarcinoma	Rectum	Moderate	T2N2aMM1a	FOLFOX+Bevacizumab	201909	2	3
0000431763	male(45)	201902	Colorectal Adenocarcinoma	Descending colon	Moderate	T3N0M1a	FOLFOXIRI+Bevacizumab	201910	2	3
0000463742	Male (49)	202002	Colorectal Adenocarcinoma	Rectum	Moderate	T3N1aM1a	Oxaliplatin+Capecitabine+Bevacizumab	202004	2	1
0000464343	Male (65)	202004	Colorectal Adenocarcinoma	Rectum	Moderate	T3N1bM1a	FOLFOX+Bevacizumab	202007	2	2
0000468259	Female(39)	201902	Colorectal Adenocarcinoma	Rectum	Moderate	T3N1bM1a	FOLFIRI+Bevacizumab	202008	2	2
0000470718	Male (68)	202006	Colorectal Adenocarcinoma	Sigmoid colon	Moderate	T3N1bN1a	Bevacizumab+XELOX	202009	2	2
0000467973	Female(50)	201911	Colorectal Adenocarcinoma	Rectum	Moderate	T4bN0M1b	CAPOX+Bevacizumab/Bevacizumab+Irinotecan+替吉奥/CAPOX+Bevacizumab/XELOX+Bevacizumab	202102	2	3
0000350530	Male(59)	201610	Colorectal Adenocarcinoma	Sigmoid colon	Moderate	T3N0M1ab	CAPOX	201703	1	1
0000374576	Male(51)	201602	Colorectal Adenocarcinoma	Sigmoid colon	Moderate	T4bN2bM1a	CAPOX	201711	1	1
0000381158	Female (56)	201707	Colorectal Adenocarcinoma	Sigmoid colon	Moderate	T3N1aM1a	FOLFOX+Cetuximab	201802	1	1
0000385209	Female (60)	201612	Colorectal Adenocarcinoma	Ascending colon	Moderate	T4N1aM1a	FOLFOXIRI	201803	1	1
0000381688	male/56	201608	Colorectal Adenocarcinoma	Rectum	High	/	FOLFOX	201804	1	1
0000373386	female(50)	201710	Colorectal Adenocarcinoma	Descending colon	Moderate	T3N1bM1c	mFOLFOX6+Cetuximab	201804	2/2/-2	2/2/-2
0000372299	male(63)	201709	Colorectal Adenocarcinoma	Rectum	Moderate	T4N2bM1b	FOLFOX+Cetuximab	201807	2/-2	2/-3
0000384340	male(65)	201807	Colorectal Adenocarcinoma	Descending colon	Moderate	T3N0M1b	XELOX	201808	1	1
0000378607	female(41)	201608	Colorectal Adenocarcinoma	Rectum	Moderate	T4N0M1c	FOLFOXIRI+Cetuximab	201809	1	1
0000408728	male(44)	201708	Colorectal Adenocarcinoma	Sigmoid colon	Moderate	T4aN0M0	FOLFOX	201811	1	2
0000402658	male(44)	201808	Colorectal Adenocarcinoma	Rectum	Moderate	T4bN0M1a	FOLFOX+Cetuximab	202008	1	1
0000409352	male(66)	201810	Colorectal Adenocarcinoma	Sigmoid colon	Moderate	T4bN2bM1a	FOLFOX	201903	1	1
0000408023	male(65)	201810	Colorectal Adenocarcinoma	Sigmoid colon	Moderate	T3N0M1a	FOLFOXIRI+Cetuximab	201904	2/-1	2/-1
0000444450	female(51)	201904	Colorectal Adenocarcinoma	Rectum	Moderate	T3N0M1a	XELOX	201910	1	1
