# Supplementary material for: Targeting FAPα-expressing hepatic stellate cells overcomes resistance to antiangiogenics in colorectal cancer liver metastasis models
Source: J Clin Invest. 2022 Oct 3;132(19):e157399. doi: 10.1172/JCI157399 (PMC9525122; doi:10.1172/JCI157399)
Supplement: Supplemental table 12 [file jci-132-157399-s069.xlsx]

## Sheet: Sheet1
Supplemental Table 12. Detailed information of Supplementary Table 2
Medical record No.	Gender/Age (yr)	Date of diagnosis	Tumor type	Location	Differentiation	TNM stage	Treatment status before surgery	Time of surgery	Lesion
0000372928	male(60)	201006	Colorectal Adenocarcinoma	Rectum	Moderate	T3N0M1a	FOLFOX+Bevacizumab	201807	1
0000394411	male(37)	201611	Colorectal Adenocarcinoma	Transverse colon	Moderate	T3N2bM1b	Bevacizumab+FOLFIRI	201810	1
									2
0000386202	male(58)	201712	Colorectal Adenocarcinoma	Rectum	Moderate	T3N2aM1a	FOLFOX+Bevacizumab+VC	201810	1
									2
									3
0000428022	female(31)	201904	Colorectal Adenocarcinoma	Rectum	Moderate	T3N0M1a	FOLFOXIRI+Bevacizumab	201909	1
0000423659	female(27)	201902	Colorectal Adenocarcinoma	Transverse colon	Moderate	TxNxM1b	XELOX+Bevacizumab	201910	1
0000423266	female(40)	201903	Colorectal Adenocarcinoma	Rectum	Moderate	T4aN2M1a	FOLFOX+Bevacizumab	201911	1
0000425243	male(75)	201904	Colorectal Adenocarcinoma	Sigmoid colon	Moderate	T3N0M1a	FOLFOX+Bevacizumab	201911	1
0000384746	Male (45)	201707	Colorectal Adenocarcinoma	Sigmoid colon	Moderate	T3N2bM1a	FOLFIRI+Bevacizumab	201911	1
0000433041	female(35)	201809	Colorectal Adenocarcinoma	Ascending colon	Moderate	T3N2M1	FOLFOXIRI+Bevacizumab	201912	1
0000448046	Male (57)	201709	Colorectal Adenocarcinoma	Rectum	Moderate	T4N2bM1a	FOLFIRI+Bevacizumab	202002	1
0000441308	Male (61)	201908	Colorectal Adenocarcinoma	Rectum	Moderate	T4aN2aM1c	FOLFOX+Bevacizumab	202003	1
0000466647	Male (63)	202004	Colorectal Adenocarcinoma	Sigmoid colon	Moderate	T3N1bM1b	XELOX+Bevacizumab		1
0000443974	Male (62)	201908	Colorectal Adenocarcinoma	Rectum	Moderate	T4aN2aM1	FOLFIRI+Bevacizumab	202005	1
0000445104	Female(71)	201909	Colorectal Adenocarcinoma	Sigmoid colon	Moderate	T3NxM1a	CAPOX+Bevacizumab/FOLFOX+Bevacizumab	202004	1
0000454341	Male (63)	202012	Colorectal Adenocarcinoma	Ascending colon	Moderate	T3N0M1a	XELOX/FOLFOX+Bevacizumab	202006	1
0000443736	Male (60)	201908	Colorectal Adenocarcinoma	Transverse colon	Moderate	T3N1aM1b	FOLFOX+Bevacizumab+Capecitabine	202006	1
0000450166	Female(61)	201911	Colorectal Adenocarcinoma	Rectum	Moderate	T3N0M1a	FOLFOX+Bevacizumab/Capecitabine	202007	1
0000462592	Male (55)	202003	Colorectal Adenocarcinoma	Rectum	Low	T4aN2bM1a	FOLFIRI+Bevacizumab	202008	1
0000467848	Male (56)	202005	Colorectal Adenocarcinoma	Rectum	Moderate	T4N2bM1a	FOLFIRI+Bevacizumab	202010	1
									2
0000464157	Male (28)	202003	Colorectal Adenocarcinoma	Rectum	Low	T3N2aM1a	XELOX/FOLFIRI+Bevacizumab	202101	1
0000469689	Male (48)	202005	Colorectal Adenocarcinoma	Rectum	Moderate	T3NxM1b	XELOX+Bevacizumab+FOLFIRI	202102	1
0000249015	Male (45)	201211	Colorectal Adenocarcinoma	Rectum	Moderate	T4N0M1c	Bevacizumab+FOLFOX	201302	1
0000388286	male(60)	201709	Colorectal Adenocarcinoma	Rectum	Moderate	T4aN0M1	mFOLFOX6+Bevacizumab	201808	1
0000403698	male(56)	201907	Colorectal Adenocarcinoma	Rectum	Moderate	T3N0M1	FOLFOX+Bevacizumab	201905	1
0000467973	Female(50)	201911	Colorectal Adenocarcinoma	Rectum	Moderate	T4bN0M1b	CAPOX+Bevacizumab/Bevacizumab+Irinotecan+替吉奥/CAPOX+Bevacizumab/XELOX+Bevacizumab	202102	1
0000341448	Male(54)	201611	Colorectal Adenocarcinoma	Rectum	Moderate	T4bN2aM1a	XELOX/FOLFIRI+Bevacizumab	201710	1
0000383076	male(65)	201801	Colorectal Adenocarcinoma	Descending colon	Moderate	T3N1M1	Bevacizumab+FOLFOX	201806	1
0000381320	male(68)	201801	Colorectal Adenocarcinoma	Descending colon	Moderate	T3N0M1b	FOLFOX+Bevacizumab	201807	1
0000400899	female(73)	201803	Colorectal Adenocarcinoma	Sigmoid colon	Moderate	T4bN1bM1a	XELOX+Bevacizumab换FOLFOX+Bevacizumab	201902	1
									2
0000421006	Female(35)	201809	Colorectal Adenocarcinoma	Ascending colon	Moderate	T3N2M1	FOLFOXIRI+Bevacizumab	201912	1
0000450595	Male (28)	201911	Colorectal Adenocarcinoma	Rectum	Low	T4aNxM1a	FOLFIRI+Bevacizumab+Capecitabine	202010	1
0000471439	Male (54)	202006	Colorectal Adenocarcinoma	Rectum	Moderate	T3N0M1a	FOLFOX/FOLFIRI+Bevacizumab	202011	1
0000381592	male(53)	201710	Colorectal Adenocarcinoma	Sigmoid colon	Low	T3N2bM1a	FOLFOX+Bevacizumab	201808	1
									2
0000404907	female(55)	201809	Colorectal Adenocarcinoma	Ascending colon	Moderate	T3N1M1	XELOX+Bevacizumab	201812	1
									2
0000436356	male(68)	201903	Colorectal Adenocarcinoma	Cecum	Moderate	T3N2M1b	Capecitabine+Oxaliplatin+Bevacizumab	201907	1
									2
0000434397	Male (54)	201906	Colorectal Adenocarcinoma	Sigmoid colon	Moderate	T1N0M1a	FOLFIRI+Bevacizumab	202009	1
									2
									3
									4
0000470187	Male (51)	201909	Colorectal Adenocarcinoma	Rectum	High	T3N0M1a	XELOX+Bevacizumab	202012	1
									2
0000350530	Male(59)	201610	Colorectal Adenocarcinoma	Sigmoid colon	Moderate	T3N0M1ab	CAPOX	201703	1
0000374576	Male(51)	201602	Colorectal Adenocarcinoma	Sigmoid colon	Moderate	T4bN2bM1a	CAPOX	201711	1
0000381158	Female (56)	201707	Colorectal Adenocarcinoma	Sigmoid colon	Moderate	T3N1aM1a	FOLFOX+Cetuximab	201802	1
0000385209	Female (60)	201612	Colorectal Adenocarcinoma	Ascending colon	Moderate	T4N1aM1a	FOLFOXIRI	201803	1
0000381688	male/56	201608	Colorectal Adenocarcinoma	Rectum	High	外院手术	FOLFOX	201804	1
0000373386	female(50)	201710	Colorectal Adenocarcinoma	Descending colon	Moderate	T3N1bM1c	mFOLFOX6+Cetuximab	201804	1
									2
									3
0000372299	male(63)	201709	Colorectal Adenocarcinoma	Rectum	Moderate	T4N2bM1b	FOLFOX+Cetuximab	201807	1
									2
0000384340	male(65)	201807	Colorectal Adenocarcinoma	Descending colon	Moderate	T3N0M1b	XELOX	201808	1
0000378607	female(41)	201608	Colorectal Adenocarcinoma	Rectum	Moderate	T4N0M1c	FOLFOXIRI+Cetuximab	201809	1
0000408728	male(44)	201708	Colorectal Adenocarcinoma	Sigmoid colon	Moderate	T4aN0M0	FOLFOX	201811	1
0000402658	male(44)	201808	Colorectal Adenocarcinoma	Rectum	Moderate	T4bN0M1a	FOLFOX+Cetuximab	202008	1
0000409352	male(66)	201810	Colorectal Adenocarcinoma	Sigmoid colon	Moderate	T4bN2bM1a	FOLFOX	201903	1
0000408023	male(65)	201810	Colorectal Adenocarcinoma	Sigmoid colon	Moderate	T3N0M1a	FOLFOXIRI+Cetuximab	201904	1
									2
0000444450	female(51)	201904	Colorectal Adenocarcinoma	Rectum	Moderate	T3N0M1a	XELOX	201910	1
0000250411	Male(61)	201303	Colorectal Adenocarcinoma	Rectum	Moderate	T4aN1M1a	XELOX	201303	1
0000374191	Male(61)	201701	Colorectal Adenocarcinoma	Rectum	Moderate	T3N2M0	FOLFOX	201711	1
0000370211	Male(60)	201612	Colorectal Adenocarcinoma	Sigmoid colon	Moderate	T3N0M0	CAPOX	201801	1
0000375760	male/57	201711	Colorectal Adenocarcinoma	Sigmoid colon	Moderate	T3N0M1b	FOLFIRINOX	201804	1
0000370564	female(39)	201709	Colorectal Adenocarcinoma	Transverse colon	Moderate	T2N1cM1b	mFOLFOX6	201804	1
0000389536	male(72)	201709	Colorectal Adenocarcinoma	Sigmoid colon	Moderate	T4N2aM1a	CapeOX+FOLFOX	201806	1
0000383062	female(48)	201801	Colorectal Adenocarcinoma	Sigmoid colon	Moderate	T2a0M1a	FOLFIRINOX+Cetuximab	201807	1
0000389768	male(48)	201606	Colorectal Adenocarcinoma	Rectum	Moderate	T3N0M1a	CAPOX	201807	1
0000387314	female(52)	201804	Colorectal Adenocarcinoma	Sigmoid colon	Moderate	T3N2M1a	FOLFOX	201808	1
0000390859	male(39)	201805	Colorectal Adenocarcinoma	Sigmoid colon	Moderate	T3N2bM1a	FOLFOXIRI	201810	1
0000406614	female(57)	201809	Colorectal Adenocarcinoma	Sigmoid colon	Moderate	T3N0M1	FOLFOX	202008	1
0000376565	female(62)	201711	Colorectal Adenocarcinoma	Ascending colon	Moderate	T3N0M1	XELOX	201807	1
0000403908	male(55)	201710	Colorectal Adenocarcinoma	Left colon	Moderate	T2N1M0	FOLFOX	201812	1
0000407960	female(51)	201810	Colorectal Adenocarcinoma	Descending colon	High	T1N0M1a	XELOX	201904	1
0000371639	male(62)	201702	Colorectal Adenocarcinoma	Sigmoid colon	Moderate	T4aN2M1a	XELOX	201904	1
