# Supplementary material for: Targeting FAPα-expressing hepatic stellate cells overcomes resistance to antiangiogenics in colorectal cancer liver metastasis models
Source: J Clin Invest. 2022 Oct 3;132(19):e157399. doi: 10.1172/JCI157399 (PMC9525122; doi:10.1172/JCI157399)
Supplement: Supplemental table 13 [file jci-132-157399-s070.xlsx]

## Sheet: Sheet1
Supplemental Table 13. Detailed information of Supplementary Table 3
Medical record No.	Gender/Age (yr)	Date of diagnosis	Tumor type	Location	Differentiation	TNM stage	Treatment status before surgery	Time of surgery	The greatest diameter prior to treatment	the greatest perpendicular distance prior to treatment	tumor area prior to treatment	The greatest diameter following treatment	the greatest perpendicular distance following treatment	tumor area following treatment	The reduction rate
0000351404	Male(60)	201703	Colorectal Adenocarcinoma	Rectum	Moderate	T3N0M1a	XELOX+Bevacizumab	201707	2.48	1.99	4.9352	2.86	2.39	6.8354	38.503
0000341448	Male(54)	201611	Colorectal Adenocarcinoma	Rectum	Moderate	T4bN2aM1a	XELOX/FOLFIRI+Bevacizumab	201710	1.16	0.95	1.102	0.96	0.87	0.8352	-24.2105
0000383076	male(65)	201801	Colorectal Adenocarcinoma	Descending colon	Moderate	T3N1M1	Bevacizumab+FOLFOX	201806	8.46	5.42	45.8532	6.78	4.33	29.3574	-35.9752
0000381320	male(68)	201801	Colorectal Adenocarcinoma	Descending colon	Moderate	T3N0M1b	FOLFOX+Bevacizumab	201807	1.47	1.38	2.0286	1.76	1.6	2.816	38.8149
0000400899	female(73)	201803	Colorectal Adenocarcinoma	Sigmoid colon	Moderate	T4bN1bM1a	XELOX+Bevacizumab换FOLFOX+Bevacizumab	201902	2.77	1.48	4.0996	3.41	1.88	6.4108	56.3762
									1.78	1.74	3.0972	2.29	1.35	3.0915	-0.184037
0000421006	Female(35)	201809	Colorectal Adenocarcinoma	Ascending colon	Moderate	T3N2M1	FOLFOXIRI+Bevacizumab	201912	3.86	3.68	14.2048	2.21	2.11	4.6631	-67.1724
0000433529	male(61)	201901	Colorectal Adenocarcinoma	Rectum	Moderate	T4N1aM1a	FOLFIRI+Bevacizumab	201908	4.19	2.88	12.0672	4.3	2.9	12.47	3.33797
0000448028	male(54)	201907	Colorectal Adenocarcinoma	Sigmoid colon	Moderate	T3N1M1	XELOX+Bevacizumab	201911	2.64	2.33	6.1512	3.21	1.2	3.852	-37.3781
0000434227	Male (70)	201807	Colorectal Adenocarcinoma	Sigmoid colon	Moderate	T3N1bM1a	FOLFOX+Bevacizumab	201912	3.04	2.37	7.2048	2.04	1.23	2.5092	-65.1732
0000457835	Female(44)	201912	Colorectal Adenocarcinoma	Rectum	Moderate	T3N0M1a	FOLFOX+Bevacizumab	202005	2.8	1.7	4.76	2	1.4	2.8	-41.1765
0000422507	Female(66)	201709	Colorectal Adenocarcinoma	Sigmoid colon	Moderate	T2N0M1a	XELOX/FOLFIRI+Bevacizumab	202006	7.78	4.65	36.177	8.27	5.51	45.5677	25.9577
0000450595	Male (28)	201911	Colorectal Adenocarcinoma	Rectum	Low	T4aNxM1a	FOLFIRI+Bevacizumab+Capecitabine	202010	13.31	9.98	132.834	11.6	9.6	111.36	-16.1659
0000471439	Male (54)	202006	Colorectal Adenocarcinoma	Rectum	Moderate	T3N0M1a	FOLFOX/FOLFIRI+Bevacizumab	202011	6.32	4.94	31.2208	4.31	3.19	13.7489	-55.9624
0000381592	male(53)	201710	Colorectal Adenocarcinoma	Sigmoid colon	Low	T3N2bM1a	FOLFOX+Bevacizumab	201808	3.48	2.47	8.5956	2.54	2.01	5.1054	-40.6045
									6.43	5.27	33.8861	6.28	4.18	26.2504	-22.5334
0000404907	female(55)	201809	Colorectal Adenocarcinoma	Ascending colon	Moderate	T3N1M1	XELOX+Bevacizumab	201812	3.21	2.11	6.7731	1.9	1.51	2.869	-57.6413
									1.81	1.75	3.1675	1.29	1.07	1.3803	-56.423
0000436356	male(68)	201903	Colorectal Adenocarcinoma	Cecum	Moderate	T3N2M1b	Capecitabine+Oxaliplatin+Bevacizumab	201907	2.92	1.82	5.3144	1.88	1.38	2.5944	-51.1817
									1.45	1.17	1.6965	0.75	0.65	0.4875	-71.2644
0000434397	Male (54)	201906	Colorectal Adenocarcinoma	Sigmoid colon	Moderate	T1N0M1a	FOLFIRI+Bevacizumab	202009	4.15	3.13	12.9895	4.08	3.36	13.7088	5.53755
									2.55	2.36	6.018	2.79	2.22	6.1938	2.92124
									2.1	1.93	4.053	2.01	1.75	3.5175	-13.2124
									2.15	1.86	3.999	1.17	0.77	0.9009	-77.4719
0000470187	Male (51)	201909	Colorectal Adenocarcinoma	Rectum	High	T3N0M1a	XELOX+Bevacizumab	202012	3.59	2.72	9.7648	2.79	2.16	6.0264	-38.2845
									1.81	1.6	2.896	1.89	1.84	3.4776	20.0829
0000250411	Male(61)	201303	Colorectal Adenocarcinoma	Rectum	Moderate	T4aN1M1a	CAPOX	201303	3.15	2.28	7.182	5.48	2.71	14.8508	106.778
0000374191	Male(61)	201701	Colorectal Adenocarcinoma	Rectum	Moderate	T3N2M0	FOLFOX	201711	2.69	1.86	5.0034	2.92	2.39	6.9788	39.4812
0000370211	Male(60)	201612	Colorectal Adenocarcinoma	Sigmoid colon	Moderate	T3N0M0	CAPOX	201801	1.96	1.93	3.7828	1.65	1.57	2.5905	-31.519
0000375760	male/57	201711	Colorectal Adenocarcinoma	Sigmoid colon	Moderate	T3N0M1b	FOLFIRINOX	201804	5.26	3.68	19.3568	4.38	3.27	14.3226	-26.0074
0000388369	female(29)	201709	Colorectal Adenocarcinoma	Rectum	Moderate	T4N2aM1a	CAPOX	201805	0.96	0.81	0.7776	1.53	1.07	1.6371	110.532
0000370564	female(39)	201709	Colorectal Adenocarcinoma	Transverse colon	Moderate	T2N1cM1b	mFOLFOX6	201804	1.64	1.47	2.4108	1.19	1.03	1.2257	-49.158
0000389536	male(72)	201709	Colorectal Adenocarcinoma	Sigmoid colon	Moderate	T4N2aM1a	CapeOX+FOLFOX	201806	3.62	2.97	10.7514	4.78	4.36	20.8408	93.8427
0000383062	female(48)	201801	Colorectal Adenocarcinoma	Sigmoid colon	Moderate	T2a0M1a	FOLFIRINOX+Cetuximab	201807	2.99	2.97	8.8803	1.63	1.36	2.2168	-75.0369
0000389768	male(48)	201606	Colorectal Adenocarcinoma	Rectum	Moderate	T3N0M1a	CAPOX	201807	2.04	1.66	3.3864	1.95	0.96	1.872	-44.7201
0000387314	female(52)	201804	Colorectal Adenocarcinoma	Sigmoid colon	Moderate	T3N2M1a	FOLFOX	201808	1.1	1	1.1	1.1	1	1.1	0
0000390859	male(39)	201805	Colorectal Adenocarcinoma	Sigmoid colon	Moderate	T3N2bM1a	FOLFOXIRI	201810	6.6	3.92	25.872	6.08	5.74	34.8992	34.8918
0000406614	female(57)	201809	Colorectal Adenocarcinoma	Sigmoid colon	Moderate	T3N0M1	FOLFOX	202008	1	0.8	0.8	1.4	1	1.4	75
0000376565	female(62)	201711	Colorectal Adenocarcinoma	Ascending colon	Moderate	T3N0M1	XELOX	201807	2.69	0.77	2.0713	2.14	0.84	1.7976	-13.2139
0000403908	male(55)	201710	Colorectal Adenocarcinoma	Left colon	Moderate	T2N1M0	FOLFOX	201812	3.32	1.53	5.0796	2.03	1.84	3.7352	-26.4667
0000407960	female(51)	201810	Colorectal Adenocarcinoma	Descending colon	High	T1N0M1a	XELOX	201904	2.11	1.49	3.1439	1.66	1.07	1.7762	-43.5033
0000371639	male(62)	201702	Colorectal Adenocarcinoma	Sigmoid colon	Moderate	T4aN2M1a	XELOX	201904	2.26	1.97	4.4522	2.52	1.13	2.8476	-36.0406
